# Supplementary material for: Development and Validation of a Necroptosis-Related Prognostic Model in Head and Neck Squamous Cell Carcinoma
Source: J Oncol. 2022 Feb 18;2022:8402568. doi: 10.1155/2022/8402568 (PMC8881120; doi:10.1155/2022/8402568)
Supplement: Supplementary Materials — Figure S1: the mutation of the all DE-NRGs. Figure S2: the correlation between single NRGs and clinicopathological parameters. Table S1: necroptosis-related genes. Table S2: the results of PPI analysis. Table S3: univariate Cox results of NRGs based on TCGA-HNSCC. Tables S4–S5: KEGG enrichment results of high- and low-risk groups via GSEA. Tables S6–S7: GO enrichment results of high- and low- risk groups via GSEA. [file 8402568.f1.zip › 8402568.f1/Supplemental Table S3.txt]

Supplemental Table S3: Univariate Cox results of NRGs based on TCGA-HNSCC
gene	KM	B	SE	HR	HR.95L	HR.95H	pvalue
TRAF5	0.029094827	-0.416924951	0.138376641	0.65907038	0.502510781	0.86440686	0.002587027
FADD	0.005395124	0.012957292	0.003807109	1.013041602	1.005510624	1.020628984	0.000665413
CFLAR	0.042401063	-0.116655844	0.046056904	0.889891402	0.813080047	0.973959097	0.011313505
PPID	0.004697095	0.07763628	0.022020398	1.080729504	1.035078317	1.128394095	0.00042244
VDAC1	0.021131202	0.009561489	0.003102094	1.009607346	1.003487563	1.01576445	0.002054293
PYGL	0.004398187	0.007102663	0.002607639	1.007127946	1.001993769	1.012288431	0.006453736
FTH1	0.010428201	0.001737398	0.000555854	1.001738908	1.000648154	1.00283085	0.001774198
PLA2G4C	0.042970646	-0.217371837	0.096482756	0.804630722	0.665994036	0.972126721	0.02426164
CHMP3	0.012746234	0.053958999	0.022553328	1.055441327	1.009803026	1.103142262	0.016733703
CHMP1A	0.024925555	0.01780249	0.005948016	1.017961899	1.006163509	1.029898638	0.00276238
CHMP7	0.021629362	-0.073561997	0.027003544	0.929078544	0.881184749	0.979575442	0.00644651
TYK2	0.000669592	-0.065751627	0.01980794	0.936363403	0.900707715	0.973430568	0.000901923
IRF9	0.004391705	-0.205012625	0.093478788	0.814637031	0.678257898	0.978438283	0.028296865
ZBP1	0.00143065	-0.185234081	0.089564806	0.830909761	0.697133832	0.990356512	0.038625261
HSP90AA1	6.97E-05	0.002055879	0.000655039	1.002057994	1.000772324	1.003345315	0.001697803
Note：NRG, necroptosis-related genes; HR, Hazard ratio
