# Supplementary material for: Development and Validation of a Necroptosis-Related Prognostic Model in Head and Neck Squamous Cell Carcinoma
Source: J Oncol. 2022 Feb 18;2022:8402568. doi: 10.1155/2022/8402568 (PMC8881120; doi:10.1155/2022/8402568)
Supplement: Supplementary Materials — Figure S1: the mutation of the all DE-NRGs. Figure S2: the correlation between single NRGs and clinicopathological parameters. Table S1: necroptosis-related genes. Table S2: the results of PPI analysis. Table S3: univariate Cox results of NRGs based on TCGA-HNSCC. Tables S4–S5: KEGG enrichment results of high- and low-risk groups via GSEA. Tables S6–S7: GO enrichment results of high- and low- risk groups via GSEA. [file 8402568.f1.zip › 8402568.f1/Supplemental Table S4.txt]

Supplemental Table S4: KEGG enrichment results of high-risk group via GSEA(NOM p-val<0.05)
Name	SIZE	ES	NES	NOM p-val	FDR q-val	FWER p-val	RANK AT MAX	LEADING EDGE
KEGG_CITRATE_CYCLE_TCA_CYCLE	31	0.76	2.15	0	0.004	0.003	3872	tags=55%, list=7%, signal=59%
KEGG_PENTOSE_PHOSPHATE_PATHWAY	27	0.68	2.04	0	0.022	0.03	3326	tags=48%, list=6%, signal=51%
KEGG_GALACTOSE_METABOLISM	26	0.64	1.98	0	0.041	0.063	6172	tags=50%, list=11%, signal=56%
KEGG_PROTEASOME	46	0.74	1.97	0.002	0.037	0.076	4052	tags=54%, list=7%, signal=58%
KEGG_OOCYTE_MEIOSIS	112	0.55	1.94	0	0.035	0.089	5941	tags=51%, list=11%, signal=57%
KEGG_GLYCOLYSIS_GLUCONEOGENESIS	62	0.55	1.93	0.004	0.037	0.109	3366	tags=34%, list=6%, signal=36%
KEGG_PROTEIN_EXPORT	24	0.7	1.9	0.006	0.047	0.139	4337	tags=50%, list=8%, signal=54%
KEGG_AMINO_SUGAR_AND_NUCLEOTIDE_SUGAR_METABOLISM	43	0.56	1.89	0.002	0.046	0.15	3928	tags=47%, list=7%, signal=50%
KEGG_FRUCTOSE_AND_MANNOSE_METABOLISM	33	0.6	1.88	0	0.045	0.16	4455	tags=52%, list=8%, signal=56%
KEGG_PATHOGENIC_ESCHERICHIA_COLI_INFECTION	56	0.52	1.86	0	0.051	0.193	6473	tags=46%, list=11%, signal=52%
KEGG_AMINOACYL_TRNA_BIOSYNTHESIS	41	0.63	1.81	0.022	0.071	0.259	4151	tags=49%, list=7%, signal=53%
KEGG_VIBRIO_CHOLERAE_INFECTION	54	0.48	1.75	0.012	0.105	0.352	5632	tags=39%, list=10%, signal=43%
KEGG_BASAL_TRANSCRIPTION_FACTORS	35	0.59	1.75	0.016	0.097	0.352	3101	tags=37%, list=5%, signal=39%
KEGG_GLUTATHIONE_METABOLISM	49	0.56	1.75	0.016	0.092	0.354	4564	tags=41%, list=8%, signal=44%
KEGG_STARCH_AND_SUCROSE_METABOLISM	52	0.51	1.73	0.012	0.095	0.376	5882	tags=38%, list=10%, signal=43%
KEGG_EPITHELIAL_CELL_SIGNALING_IN_HELICOBACTER_PYLORI_INFECTION	68	0.48	1.73	0.008	0.089	0.377	6136	tags=46%, list=11%, signal=51%
KEGG_RNA_DEGRADATION	59	0.54	1.71	0.018	0.098	0.412	6826	tags=47%, list=12%, signal=54%
KEGG_UBIQUITIN_MEDIATED_PROTEOLYSIS	134	0.48	1.68	0.019	0.122	0.472	4935	tags=38%, list=9%, signal=42%
KEGG_PENTOSE_AND_GLUCURONATE_INTERCONVERSIONS	28	0.56	1.63	0.035	0.164	0.56	4884	tags=39%, list=9%, signal=43%
KEGG_PURINE_METABOLISM	158	0.42	1.62	0.01	0.161	0.572	5013	tags=30%, list=9%, signal=33%
KEGG_ALANINE_ASPARTATE_AND_GLUTAMATE_METABOLISM	32	0.53	1.61	0.014	0.161	0.583	7474	tags=50%, list=13%, signal=58%
KEGG_TIGHT_JUNCTION	132	0.43	1.59	0.024	0.183	0.638	6324	tags=38%, list=11%, signal=43%
KEGG_REGULATION_OF_ACTIN_CYTOSKELETON	213	0.42	1.59	0.029	0.179	0.642	4481	tags=34%, list=8%, signal=37%
KEGG_ADHERENS_JUNCTION	73	0.48	1.55	0.053	0.209	0.702	6286	tags=44%, list=11%, signal=49%
KEGG_WNT_SIGNALING_PATHWAY	150	0.4	1.55	0.034	0.205	0.706	6296	tags=37%, list=11%, signal=42%
KEGG_BIOSYNTHESIS_OF_UNSATURATED_FATTY_ACIDS	22	0.51	1.54	0.042	0.212	0.727	4154	tags=45%, list=7%, signal=49%
