# Supplementary material for: Development and Validation of a Necroptosis-Related Prognostic Model in Head and Neck Squamous Cell Carcinoma
Source: J Oncol. 2022 Feb 18;2022:8402568. doi: 10.1155/2022/8402568 (PMC8881120; doi:10.1155/2022/8402568)
Supplement: Supplementary Materials — Figure S1: the mutation of the all DE-NRGs. Figure S2: the correlation between single NRGs and clinicopathological parameters. Table S1: necroptosis-related genes. Table S2: the results of PPI analysis. Table S3: univariate Cox results of NRGs based on TCGA-HNSCC. Tables S4–S5: KEGG enrichment results of high- and low-risk groups via GSEA. Tables S6–S7: GO enrichment results of high- and low- risk groups via GSEA. [file 8402568.f1.zip › 8402568.f1/Supplemental Table S5.txt]

Supplemental Table S5: KEGG enrichment results of low-risk group via GSEA(NOM-pval<0.05)
Name	SIZE	ES	NES	NOM p-val	FDR q-val	FWER p-val	RANK AT MAX	LEADING EDGE
KEGG_PRIMARY_IMMUNODEFICIENCY	35	-0.79	-1.94	0.004	0.066	0.084	5667	tags=66%, list=10%, signal=73%
KEGG_ALPHA_LINOLENIC_ACID_METABOLISM	19	-0.65	-1.84	0	0.116	0.193	8820	tags=47%, list=16%, signal=56%
KEGG_INTESTINAL_IMMUNE_NETWORK_FOR_IGA_PRODUCTION	46	-0.7	-1.8	0.026	0.111	0.243	11166	tags=70%, list=20%, signal=87%
KEGG_NATURAL_KILLER_CELL_MEDIATED_CYTOTOXICITY	132	-0.48	-1.68	0.046	0.229	0.466	5848	tags=30%, list=10%, signal=33%
KEGG_LINOLEIC_ACID_METABOLISM	29	-0.55	-1.67	0.025	0.193	0.479	8820	tags=45%, list=16%, signal=53%
KEGG_ASTHMA	28	-0.7	-1.66	0.06	0.173	0.495	11543	tags=71%, list=20%, signal=90%
KEGG_FC_EPSILON_RI_SIGNALING_PATHWAY	79	-0.45	-1.62	0.022	0.201	0.567	8820	tags=34%, list=16%, signal=40%
KEGG_T_CELL_RECEPTOR_SIGNALING_PATHWAY	108	-0.49	-1.62	0.043	0.181	0.574	6856	tags=38%, list=12%, signal=43%
