# Supplementary material for: Development and Validation of a Necroptosis-Related Prognostic Model in Head and Neck Squamous Cell Carcinoma
Source: J Oncol. 2022 Feb 18;2022:8402568. doi: 10.1155/2022/8402568 (PMC8881120; doi:10.1155/2022/8402568)
Supplement: Supplementary Materials — Figure S1: the mutation of the all DE-NRGs. Figure S2: the correlation between single NRGs and clinicopathological parameters. Table S1: necroptosis-related genes. Table S2: the results of PPI analysis. Table S3: univariate Cox results of NRGs based on TCGA-HNSCC. Tables S4–S5: KEGG enrichment results of high- and low-risk groups via GSEA. Tables S6–S7: GO enrichment results of high- and low- risk groups via GSEA. [file 8402568.f1.zip › 8402568.f1/Supplemental Table S6.txt]

Supplemental Table S6: GO enrichment results of high-risk group via GSEA (TOP30 and NOM-pval<0.05)
Name	SIZE	ES	NES	NOM p-val	FDR q-val	FWER p-val	RANK AT MAX	LEADING EDGE
GOBP_CHAPERONE_MEDIATED_PROTEIN_FOLDING	63	0.69	2.39	0	0.001	0.001	7138	tags=68%, list=13%, signal=78%
GOMF_TRANSLATION_INITIATION_FACTOR_ACTIVITY	51	0.75	2.33	0	0.001	0.002	4531	tags=67%, list=8%, signal=72%
GOCC_PIGMENT_GRANULE	106	0.64	2.31	0	0.001	0.003	5258	tags=55%, list=9%, signal=60%
GOCC_MITOCHONDRIA_ASSOCIATED_ENDOPLASMIC_RETICULUM_MEMBRANE	20	0.78	2.28	0	0.002	0.006	5258	tags=60%, list=9%, signal=66%
GOBP_DE_NOVO_PROTEIN_FOLDING	43	0.73	2.27	0	0.002	0.007	6523	tags=67%, list=12%, signal=76%
GOCC_PROTEIN_PHOSPHATASE_TYPE_2A_COMPLEX	19	0.78	2.25	0	0.003	0.014	6980	tags=84%, list=12%, signal=96%
GOMF_TRANSLATION_FACTOR_ACTIVITY_RNA_BINDING	84	0.65	2.23	0	0.003	0.016	4825	tags=56%, list=9%, signal=61%
GOMF_MOLECULAR_CARRIER_ACTIVITY	66	0.65	2.23	0	0.004	0.019	6679	tags=58%, list=12%, signal=65%
GOCC_ENDOPEPTIDASE_COMPLEX	68	0.73	2.22	0	0.004	0.02	5571	tags=59%, list=10%, signal=65%
GOBP_POSITIVE_REGULATION_OF_MITOCHONDRIAL_FISSION	17	0.79	2.21	0	0.004	0.022	2728	tags=53%, list=5%, signal=56%
GOCC_FICOLIN_1_RICH_GRANULE_LUMEN	124	0.58	2.2	0	0.004	0.025	3914	tags=40%, list=7%, signal=43%
GOBP_PURINE_NUCLEOSIDE_MONOPHOSPHATE_BIOSYNTHETIC_PROCESS	23	0.76	2.18	0	0.006	0.036	3298	tags=48%, list=6%, signal=51%
GOBP_NEGATIVE_REGULATION_OF_INTRINSIC_APOPTOTIC_SIGNALING_PATHWAY	93	0.55	2.17	0	0.007	0.041	5490	tags=47%, list=10%, signal=52%
GOBP_PROTEIN_FOLDING	231	0.55	2.16	0	0.008	0.049	7379	tags=53%, list=13%, signal=61%
GOMF_PROTEIN_TRANSMEMBRANE_TRANSPORTER_ACTIVITY	21	0.75	2.16	0	0.007	0.051	3722	tags=52%, list=7%, signal=56%
GOBP_GLYCOLYTIC_PROCESS_THROUGH_FRUCTOSE_6_PHOSPHATE	29	0.73	2.16	0	0.007	0.052	3326	tags=48%, list=6%, signal=51%
GOMF_DISULFIDE_OXIDOREDUCTASE_ACTIVITY	39	0.65	2.15	0	0.008	0.059	5811	tags=59%, list=10%, signal=66%
GOBP_ENDOPLASMIC_RETICULUM_TUBULAR_NETWORK_ORGANIZATION	18	0.83	2.15	0	0.008	0.059	3728	tags=67%, list=7%, signal=71%
GOMF_SIGNAL_SEQUENCE_BINDING	50	0.7	2.15	0	0.008	0.059	4839	tags=52%, list=9%, signal=57%
GOCC_PEPTIDASE_COMPLEX	92	0.65	2.15	0	0.008	0.06	4288	tags=49%, list=8%, signal=53%
GOBP_PYRUVATE_METABOLIC_PROCESS	150	0.58	2.15	0	0.008	0.061	6125	tags=46%, list=11%, signal=51%
GOBP_REGULATION_OF_UBIQUITIN_PROTEIN_TRANSFERASE_ACTIVITY	53	0.6	2.13	0.002	0.009	0.072	4725	tags=45%, list=8%, signal=49%
GOBP_MORPHOGENESIS_OF_A_POLARIZED_EPITHELIUM	144	0.54	2.13	0	0.009	0.074	5034	tags=37%, list=9%, signal=40%
GOBP_NADH_METABOLIC_PROCESS	43	0.67	2.13	0.002	0.009	0.076	6343	tags=51%, list=11%, signal=58%
GOMF_NUCLEAR_IMPORT_SIGNAL_RECEPTOR_ACTIVITY	20	0.81	2.13	0	0.009	0.076	6413	tags=85%, list=11%, signal=96%
GOBP_PURINE_NUCLEOSIDE_MONOPHOSPHATE_METABOLIC_PROCESS	43	0.61	2.12	0.002	0.011	0.084	3298	tags=33%, list=6%, signal=35%
GOBP_ESTABLISHMENT_OF_TISSUE_POLARITY	123	0.56	2.11	0	0.012	0.093	7782	tags=49%, list=14%, signal=56%
GOBP_NAD_METABOLIC_PROCESS	51	0.63	2.1	0	0.014	0.108	3326	tags=35%, list=6%, signal=37%
GOMF_OXIDOREDUCTASE_ACTIVITY_ACTING_ON_A_SULFUR_GROUP_OF_DONORS	57	0.58	2.1	0	0.013	0.108	5811	tags=51%, list=10%, signal=57%
