# Supplementary material for: Development and Validation of a Necroptosis-Related Prognostic Model in Head and Neck Squamous Cell Carcinoma
Source: J Oncol. 2022 Feb 18;2022:8402568. doi: 10.1155/2022/8402568 (PMC8881120; doi:10.1155/2022/8402568)
Supplement: Supplementary Materials — Figure S1: the mutation of the all DE-NRGs. Figure S2: the correlation between single NRGs and clinicopathological parameters. Table S1: necroptosis-related genes. Table S2: the results of PPI analysis. Table S3: univariate Cox results of NRGs based on TCGA-HNSCC. Tables S4–S5: KEGG enrichment results of high- and low-risk groups via GSEA. Tables S6–S7: GO enrichment results of high- and low- risk groups via GSEA. [file 8402568.f1.zip › 8402568.f1/Supplemental Table S7.txt]

Supplemental Table S7: GO enrichment results of low-risk group via GSEA (TOP30 and NOM-pval<0.05)
Name	SIZE	ES	NES	NOM p-val	FDR q-val	FWER p-val	RANK AT MAX	LEADING EDGE
GOBP_POSITIVE_T_CELL_SELECTION	36	-0.8	-2.09	0	0.225	0.126	3360	tags=56%, list=6%, signal=59%
GOBP_POSITIVE_REGULATION_OF_ALPHA_BETA_T_CELL_PROLIFERATION	21	-0.82	-2.03	0.002	0.243	0.203	1872	tags=48%, list=3%, signal=49%
GOCC_PLASMA_MEMBRANE_SIGNALING_RECEPTOR_COMPLEX	301	-0.63	-2.03	0.002	0.166	0.204	8300	tags=51%, list=15%, signal=60%
GOBP_T_CELL_SELECTION	48	-0.73	-2.02	0.002	0.154	0.248	3360	tags=50%, list=6%, signal=53%
GOCC_T_CELL_RECEPTOR_COMPLEX	135	-0.85	-2.02	0	0.124	0.248	3666	tags=77%, list=6%, signal=82%
GOBP_T_CELL_DIFFERENTIATION_INVOLVED_IN_IMMUNE_RESPONSE	72	-0.65	-1.93	0	0.31	0.453	8387	tags=50%, list=15%, signal=59%
GOBP_CD4_POSITIVE_ALPHA_BETA_T_CELL_DIFFERENTIATION	80	-0.64	-1.93	0.004	0.268	0.454	8387	tags=54%, list=15%, signal=63%
GOBP_CD4_POSITIVE_ALPHA_BETA_T_CELL_ACTIVATION	98	-0.59	-1.92	0.004	0.292	0.504	8387	tags=46%, list=15%, signal=54%
GOBP_THYMIC_T_CELL_SELECTION	22	-0.75	-1.91	0.002	0.29	0.529	3360	tags=55%, list=6%, signal=58%
GOBP_B_CELL_RECEPTOR_SIGNALING_PATHWAY	120	-0.73	-1.91	0.01	0.264	0.532	6767	tags=68%, list=12%, signal=77%
GOBP_ALPHA_BETA_T_CELL_DIFFERENTIATION	106	-0.6	-1.9	0.002	0.251	0.54	9278	tags=49%, list=16%, signal=59%
GOBP_ALPHA_BETA_T_CELL_PROLIFERATION	37	-0.65	-1.9	0.008	0.245	0.562	1872	tags=32%, list=3%, signal=34%
GOBP_REGULATION_OF_DIGESTIVE_SYSTEM_PROCESS	39	-0.55	-1.89	0.002	0.237	0.569	12645	tags=44%, list=22%, signal=56%
GOBP_ALPHA_BETA_T_CELL_ACTIVATION	147	-0.59	-1.88	0.011	0.246	0.594	6988	tags=41%, list=12%, signal=47%
GOBP_POSITIVE_REGULATION_OF_CD4_POSITIVE_ALPHA_BETA_T_CELL_DIFFERENTIATION	31	-0.7	-1.88	0.004	0.235	0.598	7696	tags=55%, list=14%, signal=63%
GOBP_POSITIVE_REGULATION_OF_B_CELL_ACTIVATION	139	-0.64	-1.88	0.01	0.239	0.616	5953	tags=48%, list=11%, signal=54%
GOMF_C_C_CHEMOKINE_BINDING	24	-0.78	-1.87	0.002	0.251	0.648	3902	tags=63%, list=7%, signal=67%
GOBP_T_CELL_DIFFERENTIATION	245	-0.54	-1.86	0.01	0.246	0.655	9278	tags=40%, list=16%, signal=48%
GOBP_MAST_CELL_ACTIVATION	60	-0.6	-1.86	0.006	0.237	0.658	9753	tags=48%, list=17%, signal=58%
GOBP_CD4_POSITIVE_OR_CD8_POSITIVE_ALPHA_BETA_T_CELL_LINEAGE_COMMITMENT	22	-0.74	-1.86	0.004	0.23	0.661	2892	tags=45%, list=5%, signal=48%
GOBP_REGULATION_OF_CD4_POSITIVE_ALPHA_BETA_T_CELL_ACTIVATION	65	-0.58	-1.86	0.002	0.22	0.664	8387	tags=43%, list=15%, signal=51%
GOMF_CYTOKINE_RECEPTOR_ACTIVITY	97	-0.6	-1.86	0.01	0.211	0.664	5038	tags=41%, list=9%, signal=45%
GOBP_T_CELL_LINEAGE_COMMITMENT	27	-0.69	-1.86	0.006	0.21	0.675	2892	tags=41%, list=5%, signal=43%
GOBP_B_CELL_ACTIVATION	314	-0.56	-1.85	0.012	0.214	0.683	5953	tags=37%, list=11%, signal=41%
GOBP_REGULATION_OF_CD4_POSITIVE_ALPHA_BETA_T_CELL_DIFFERENTIATION	50	-0.64	-1.85	0.002	0.208	0.685	8387	tags=52%, list=15%, signal=61%
GOBP_T_HELPER_CELL_LINEAGE_COMMITMENT	17	-0.77	-1.85	0.002	0.209	0.698	2892	tags=47%, list=5%, signal=50%
GOBP_POSITIVE_REGULATION_OF_CD4_POSITIVE_ALPHA_BETA_T_CELL_ACTIVATION	37	-0.66	-1.84	0.004	0.205	0.703	7696	tags=49%, list=14%, signal=56%
GOBP_REGULATION_OF_B_CELL_ACTIVATION	182	-0.61	-1.84	0.014	0.2	0.704	5953	tags=45%, list=11%, signal=50%
GOBP_REGULATION_OF_T_HELPER_17_TYPE_IMMUNE_RESPONSE	21	-0.69	-1.84	0.008	0.197	0.706	8387	tags=57%, list=15%, signal=67%
GOBP_LYMPHOCYTE_MEDIATED_IMMUNITY	346	-0.58	-1.83	0.014	0.215	0.731	9279	tags=49%, list=16%, signal=58%
